# Supplementary material for: Gut Microbiota Dysbiosis in Japanese Female Patients with Nontuberculous Mycobacteria-Associated Lung Disease: An Observational Study
Source: Biomedicines. 2025 May 21;13(5):1264. doi: 10.3390/biomedicines13051264 (PMC12108648; doi:10.3390/biomedicines13051264)
Supplement: Supplementary file 1 [file biomedicines-13-01264-s001.zip]

Archive with 1 entries (1 files):
- biomedicines-3582954-supplementary.pdf
